# Supplementary material for: Sigma-1 Receptor Promotes Mitochondrial Bioenergetics by Orchestrating ER Ca2+ Leak during Early ER Stress
Source: Metabolites. 2021 Jun 26;11(7):422. doi: 10.3390/metabo11070422 (PMC8305890; doi:10.3390/metabo11070422)
Supplement: Supplementary file 1 [file metabolites-11-00422-s001.zip]

Archive with 1 entries (1 files):
- metabolites-1243987-supplementary.pdf
